# Supplementary material for: Histamine Causes Pyroptosis of Liver by Regulating Gut-Liver Axis in Mice
Source: Int J Mol Sci. 2022 Mar 28;23(7):3710. doi: 10.3390/ijms23073710 (PMC8998596; doi:10.3390/ijms23073710)
Supplement: Supplementary file 1 [file ijms-23-03710-s001.zip]

Archive with 1 entries (1 files):
- ijms-1651781-supplementary.pdf
